# Supplementary material for: Molecular Characterization of Odorant-Binding Protein Genes Associated with Host-Seeking Behavior in Oides leucomelaena
Source: Int J Mol Sci. 2024 Aug 30;25(17):9436. doi: 10.3390/ijms25179436 (PMC11394801; doi:10.3390/ijms25179436)
Supplement: Supplementary file 1 [file ijms-25-09436-s001.zip]

Archive with 9 entries (9 files):
- Figure S1A.pdf
- Figure S1B.pdf
- Supplementary Table S1.xls
- Supplementary Tables S2.xls
- Supplementary Tables S3.xls
- Supplementary Tables S4.xlsx
- Supplementary Tables S5.xls
- Supplementary Tables S6.xlsx
- Supplementary Tables S7.xlsx
