# Supplementary material for: Molecular Characterization of Odorant-Binding Protein Genes Associated with Host-Seeking Behavior in Oides leucomelaena
Source: Int J Mol Sci. 2024 Aug 30;25(17):9436. doi: 10.3390/ijms25179436 (PMC11394801; doi:10.3390/ijms25179436)
Supplement: Supplementary file 1 [file ijms-25-09436-s001.zip › Supplementary Table S1.xls]

## Sheet: Quality of sample sequencing  
Summary of Sequencing Data Quality for Samples
sample	library	raw_reads	raw_bases	clean_reads	clean_bases	error_rate	Q20	Q30	GC_pct
MOLw1	FRAS23H001601-2r	22309152	6.7	21935181	6.6	0.02	98.08	94.43	40.38
MOLw2	FRAS23H001602-2r	32624175	9.8	32134079	9.6	0.03	97.34	92.39	38.54
MOLw3	FRAS230120158-1r	21400034	6.4	20937384	6.3	0.03	97.27	92.67	39.74
FOLw2	FRAS23H001603-1r	21667486	6.5	21168483	6.4	0.03	97.34	92.6	36.82
FOLw3	FRAS23H001604-2r	21510188	6.5	21093667	6.3	0.03	97.51	93	37.16
FOLw1	FRAS230120128-2r	21839102	6.6	21414092	6.4	0.02	98.07	94.43	42.88
FOLat1	FRAS230120123-1r	20878775	6.3	19967649	6	0.03	96.9	91.72	39.11
FOLat2	FRAS230120129-1r	19883360	6	19178109	5.8	0.03	97.08	92.12	36.86
FOLat3	FRAS230120135-1r	21974398	6.6	21192573	6.4	0.03	97.33	92.6	37.44
FOLh1	FRAS230120124-1r	20766501	6.2	19854017	6	0.03	97.67	93.43	37.71
FOLh2	FRAS230120130-1r	21018413	6.3	20334566	6.1	0.03	97.51	92.95	35.3
FOLh3	FRAS230120136-1r	21426043	6.4	20751300	6.2	0.03	97.45	92.8	36.02
FOLx1	FRAS230120125-1r	20782285	6.2	20165068	6	0.03	97.34	92.64	39.1
FOLx2	FRAS230120131-1r	21095523	6.3	20465568	6.1	0.03	97.47	92.93	37.62
FOLx3	FRAS230120137-1r	20968235	6.3	20132013	6	0.03	97.38	92.71	38.64
FOLab1	FRAS230120126-2r	20234046	6.1	19610835	5.9	0.02	98.05	94.3	39.58
FOLab2	FRAS230120132-1r	21719359	6.5	20416578	6.1	0.03	96.86	91.62	37.6
FOLab3	FRAS230120138-1r	21617721	6.5	20982445	6.3	0.03	97.21	92.35	39.85
FOLl1	FRAS230120127-1r	22439776	6.7	21293077	6.4	0.03	97.3	92.63	39.96
FOLl2	FRAS230120133-1r	21536532	6.5	20810627	6.2	0.03	97.28	92.52	37.61
FOLl3	FRAS230120139-1r	21846308	6.6	20190287	6.1	0.03	97.4	92.77	38.15
MOLat1	FRAS230120141-1r	20281739	6.1	19574580	5.9	0.03	96.99	91.99	38.58
MOLat2	FRAS230120147-1r	21658497	6.5	20982625	6.3	0.03	97.27	92.59	38.83
MOLat3	FRAS230120153-1r	20985089	6.3	20520977	6.2	0.03	97.39	92.78	38.33
MOLh1	FRAS230120142-1r	20885128	6.3	20308427	6.1	0.03	97.19	92.32	35.58
MOLh2	FRAS230120148-1r	20889693	6.3	20320472	6.1	0.03	97.19	92.25	34.76
MOLh3	FRAS230120154-1r	21484589	6.4	20791716	6.2	0.03	97.41	92.69	36.53
MOLx1	FRAS230120143-1r	21446650	6.4	21041701	6.3	0.03	97.34	92.62	35.48
MOLx2	FRAS230238558-1r	20909326	6.3	20498166	6.1	0.03	97.22	92.43	37.19
MOLx3	FRAS230120155-1r	20863750	6.3	20042111	6	0.03	97.57	93.17	38.31
MOLl1	FRAS230120145-1r	20876851	6.3	20401540	6.1	0.03	97.37	92.8	39.58
MOLl2	FRAS230120151-1r	19929874	6	19550349	5.9	0.03	97.5	92.86	34.16
MOLl3	FRAS230120157-1r	20954146	6.3	20302094	6.1	0.03	97.15	92.37	39.24
MOLab1	FRAS230238557-1r	21547934	6.5	21024235	6.3	0.03	97.12	92.26	37.41
MOLab2	FRAS230120150-1r	21186802	6.4	20660119	6.2	0.03	97.48	92.93	36.72
MOLab3	FRAS230120156-1r	20103032	6	19039138	5.7	0.03	97.39	92.72	37.35

## Sheet: splice length frequency
splice length frequency
Type	min length	mean length	median length	max length	N50	N90	total nucleotides
Transcript	301	855	528	98226	1135	383	320561077
Unigene	301	802	503	98226	1004	371	137249748
