# Supplementary material for: Molecular Characterization of Odorant-Binding Protein Genes Associated with Host-Seeking Behavior in Oides leucomelaena
Source: Int J Mol Sci. 2024 Aug 30;25(17):9436. doi: 10.3390/ijms25179436 (PMC11394801; doi:10.3390/ijms25179436)
Supplement: Supplementary file 1 [file ijms-25-09436-s001.zip › Supplementary Tables S2.xls]

GO classification
## Total annotated genes: 53017
#GO ID (Lev2)	GO Term (Lev2)	GO Term (Lev1)	Gene Number
GO:0005215	transporter activity	Molecular Function	4785
GO:0140104	molecular carrier activity	Molecular Function	49
GO:0005198	structural molecule activity	Molecular Function	1829
GO:0098772	molecular function regulator	Molecular Function	1541
GO:0060089	molecular transducer activity	Molecular Function	484
GO:0045182	translation regulator activity	Molecular Function	261
GO:0140299	small molecule sensor activity	Molecular Function	436
GO:0003824	catalytic activity	Molecular Function	22487
GO:0005488	binding	Molecular Function	27041
GO:0140110	transcription regulator activity	Molecular Function	2277
GO:0016209	antioxidant activity	Molecular Function	177
GO:0038024	cargo receptor activity	Molecular Function	16
GO:0002376	immune system process	Biological Process	480
GO:0110148	biomineralization	Biological Process	6
GO:0019740	nitrogen utilization	Biological Process	17
GO:0022414	reproductive process	Biological Process	577
GO:0065007	biological regulation	Biological Process	10394
GO:0050789	regulation of biological process	Biological Process	9580
GO:0008152	metabolic process	Biological Process	26154
GO:0040007	growth	Biological Process	47
GO:0050896	response to stimulus	Biological Process	6730
GO:0007610	behavior	Biological Process	49
GO:0022610	biological adhesion	Biological Process	403
GO:0023052	signaling	Biological Process	3681
GO:0051179	localization	Biological Process	9073
GO:0009987	cellular process	Biological Process	31223
GO:0040011	locomotion	Biological Process	422
GO:0051704	multi-organism process	Biological Process	693
GO:0032501	multicellular organismal process	Biological Process	1243
GO:0032502	developmental process	Biological Process	914
GO:0044419	interspecies interaction between organisms	Biological Process	2024
GO:0048518	positive regulation of biological process	Biological Process	537
GO:0098754	detoxification	Biological Process	66
GO:0048519	negative regulation of biological process	Biological Process	733
GO:0000003	reproduction	Biological Process	616
GO:0043473	pigmentation	Biological Process	8
GO:0048511	rhythmic process	Biological Process	44
GO:0051703	intraspecies interaction between organisms	Biological Process	47
GO:0005622	intracellular	Cellular Component	11161
GO:0019012	virion	Cellular Component	1030
GO:0044423	virion part	Cellular Component	904
GO:0110165	cellular anatomical entity	Cellular Component	20351
GO:0032991	protein-containing complex	Cellular Component	9466
