# Supplementary material for: Molecular Characterization of Odorant-Binding Protein Genes Associated with Host-Seeking Behavior in Oides leucomelaena
Source: Int J Mol Sci. 2024 Aug 30;25(17):9436. doi: 10.3390/ijms25179436 (PMC11394801; doi:10.3390/ijms25179436)
Supplement: Supplementary file 1 [file ijms-25-09436-s001.zip › Supplementary Tables S3.xls]

KEGG classification
KO_Pathway_Level1	KO_Pathway_Level2	Gene_Num
Brite Hierarchies	Protein families: genetic information processing	8421
Brite Hierarchies	Protein families: metabolism	2619
Brite Hierarchies	Protein families: signaling and cellular processes	4002
Cellular Processes	Cell growth and death	169
Cellular Processes	Cell motility	213
Cellular Processes	Cellular community - eukaryotes	39
Cellular Processes	Transport and catabolism	1176
Environmental Information Processing	Membrane transport	182
Environmental Information Processing	Signal transduction	722
Environmental Information Processing	Signaling molecules and interaction	152
Genetic Information Processing	Folding, sorting and degradation	864
Genetic Information Processing	Information processing in viruses	66
Genetic Information Processing	Replication and repair	246
Genetic Information Processing	Transcription	359
Genetic Information Processing	Translation	1185
Metabolism	Amino acid metabolism	1819
Metabolism	Biosynthesis of other secondary metabolites	83
Metabolism	Carbohydrate metabolism	1439
Metabolism	Energy metabolism	683
Metabolism	Glycan biosynthesis and metabolism	290
Metabolism	Lipid metabolism	814
Metabolism	Metabolism of cofactors and vitamins	817
Metabolism	Metabolism of other amino acids	486
Metabolism	Metabolism of terpenoids and polyketides	226
Metabolism	Not included in regular maps	1
Metabolism	Nucleotide metabolism	520
Metabolism	Xenobiotics biodegradation and metabolism	249
Not Included in Pathway or Brite	Poorly characterized	27
Not Included in Pathway or Brite	Unclassified: genetic information processing	34
Not Included in Pathway or Brite	Unclassified: metabolism	502
Not Included in Pathway or Brite	Unclassified: signaling and cellular processes	111
Organismal Systems	Aging	119
Organismal Systems	Circulatory system	57
Organismal Systems	Development and regeneration	38
Organismal Systems	Digestive system	28
Organismal Systems	Endocrine system	122
Organismal Systems	Environmental adaptation	84
Organismal Systems	Excretory system	4
Organismal Systems	Immune system	133
Organismal Systems	Nervous system	36
Organismal Systems	Sensory system	39
