# Supplementary material for: Molecular Characterization of Odorant-Binding Protein Genes Associated with Host-Seeking Behavior in Oides leucomelaena
Source: Int J Mol Sci. 2024 Aug 30;25(17):9436. doi: 10.3390/ijms25179436 (PMC11394801; doi:10.3390/ijms25179436)
Supplement: Supplementary file 1 [file ijms-25-09436-s001.zip › Supplementary Tables S4.xlsx]

## Sheet: OBP
Sequence alignment information of the OleuOBP
ID	geneID	ORF（aa)	Description	Scientific	Total Score	Query cover	E Value	Per Ident	Accession
Cluster-43029.63317	OleuOBP1	67	general odorant-binding protein 83a-like	Diabrotica virgifera virgifera	120	1	1e-32	0.806	XP_028129812.1
Cluster-43029.62879	OleuOBP6	117	odorant binding protein 17	Colaphellus bowringi	205	0.95	3e-65	0.7132	ALR72505.1
Cluster-43029.59652	OleuOBP2	89	odorant-binding protein	Galeruca daurica	137	1	2e-39	0.7079	AQY18970.1
Cluster-43029.65174	OleuOBP5	143	odorant-binding protein 16	Pyrrhalta aenescens	207	0.99	1e-65	0.6875	APC94289.1
Cluster-43029.66018	OleuOBP9	50	odorant-binding protein	Galeruca daurica	75.1	1	4e-15	0.68	AQY18974.1
Cluster-43029.82760	OleuOBP4	101	general odorant-binding protein 19d-like	Diorhabda carinulata	141	0.99	2e-40	0.66	XP_057671703.1
Cluster-43029.62677	OleuOBP3	131	odorant-binding protein 19	Pyrrhalta maculicollis	191	1	1e-59	0.6565	APC94210.1
Cluster-43029.62708	OleuOBP38	106	odorant-binding protein	Galeruca daurica	152	1	7e-45	0.6449	AQY18978.1
Cluster-43029.94584	OleuOBP21	138	odorant-binding protein	Galeruca daurica	186	0.95	2e-57	0.6296	AQY18988.1
Cluster-43029.63880	OleuOBP23	89	odorant-binding protein 1	Pyrrhalta aenescens	117	1	3e-31	0.5934	APC94276.1
Cluster-43029.62752	OleuOBP19	139	general odorant-binding protein 19d-like isoform X1	Diabrotica virgifera virgifera	174	1	2e-52	0.5775	XP_028134286.1
Cluster-43029.68564	OleuOBP18	92	general odorant-binding protein 19d-like isoform X2	Diabrotica virgifera virgifera	89.7	0.73	2e-20	0.5735	XP_028134287.1
Cluster-43029.62154	OleuOBP26	107	odorant-binding protein 2	Pyrrhalta maculicollis	125	0.99	6e-34	0.5648	APC94200.1
Cluster-43029.52009	OleuOBP7	148	general odorant-binding protein 19d-like isoform X1	Diabrotica virgifera virgifera	169	1	1e-50	0.5302	XP_028134286.1
Cluster-43029.71265	OleuOBP20	134	odorant-binding protein 28	Pyrrhalta maculicollis	155	0.99	1e-45	0.5299	APC94187.1
Cluster-43029.63314	OleuOBP8	49	odorant binding protein 7	Xylotrechus quadripes	57.8	0.97	2e-08	0.5208	AXO78385.1
Cluster-43029.87757	OleuOBP11	148	odorant-binding protein	Galeruca daurica	135	0.95	4e-37	0.5139	AQY18990.1
Cluster-43029.94424	OleuOBP12	153	odorant binding protein 4	Colaphellus bowringi	123	0.73	1e-32	0.5133	ALR72492.1
Cluster-43029.29707	OleuOBP32	130	odorant-binding protein 3	Pyrrhalta aenescens	138	0.98	7e-39	0.5038	APC94278.1
Cluster-43029.31199	OleuOBP41	109	odorant-binding protein 2	Pyrrhalta aenescens	122	0.99	9e-33	0.5	APC94277.1
Cluster-43029.56884	OleuOBP16	134	odorant binding protein 7	Xylotrechus quadripes	137	1	1e-38	0.4853	AXO78385.1
Cluster-43029.95501	OleuOBP39	61	odorant binding protein 3	Apriona germarii	67	0.95	6e-12	0.4828	USH46134.1
Cluster-43029.22067	OleuOBP10	102	odorant binding protein	Semanotus bifasciatus	98.6	0.99	1e-23	0.4554	UTN00825.1
Cluster-43029.12327	OleuOBP28	142	odorant-binding protein	Galeruca daurica	119	0.92	4e-31	0.4545	AQY18986.1
Cluster-43029.22798	OleuOBP35	143	odorant-binding protein	Galeruca daurica	117	0.97	3e-30	0.4444	AQY18990.1
Cluster-43029.33040	OleuOBP14	139	odorant-binding protein	Galeruca daurica	130	0.97	3e-35	0.4437	AQY18990.1
Cluster-43029.55039	OleuOBP13	200	odorant-binding protein 59a	Diabrotica virgifera virgifera	180	1	2e-53	0.4341	XP_050506988.1
Cluster-43029.67776	OleuOBP15	118	odorant-binding protein 24	Monochamus alternatus	113	0.97	1e-28	0.4333	AIX97039.1
Cluster-43029.19867	OleuOBP27	145	odorant-binding protein 36	Pyrrhalta maculicollis	130	0.98	2e-35	0.4207	APC94184.1
Cluster-43029.23555	OleuOBP30	144	odorant-binding protein 24	Pyrrhalta maculicollis	90.1	0.72	1e-19	0.4057	APC94183.1
Cluster-43029.63194	OleuOBP17	62	odorant binding protein	Semanotus bifasciatus	54.3	0.96	6e-07	0.3833	UTN00832.1
Cluster-43029.31015	OleuOBP40	155	odorant-binding protein 12	Pyrrhalta aenescens	69.7	0.63	1e-11	0.38	APC94270.1
Cluster-43029.14662	OleuOBP42	142	odorant-binding protein 33	Pyrrhalta maculicollis	93.6	0.95	5e-21	0.3696	APC94179.1
Cluster-43029.62850	OleuOBP29	132	odorant binding protein 5	Monochamus saltuarius	98.6	0.94	5e-23	0.3651	QUP79498.1
Cluster-43029.99283	OleuOBP24	146	general odorant-binding protein 83a-like	Diabrotica virgifera virgifera	100	0.9	1e-23	0.3636	XP_028138218.1
Cluster-43029.16779	OleuOBP25	166	general odorant-binding protein 83a-like	Diabrotica virgifera virgifera	99.4	0.79	8e-23	0.3636	XP_028138218.1
Cluster-43029.13000	OleuOBP36	120	odorant-binding protein 24	Pyrrhalta maculicollis	77.8	0.87	5e-15	0.3491	APC94183.1
Cluster-43029.5615	OleuOBP22	166	odorant-binding protein	Galeruca daurica	71.6	0.74	5e-12	0.3171	AQY18979.1
Cluster-43029.31614	OleuOBP34	142	odorant-binding protein 30	Pyrrhalta aenescens	73.2	0.93	5e-13	0.3066	APC94284.1
Cluster-43029.31502	OleuOBP37	130	odorant-binding protein	Galeruca daurica	60.5	0.97	2e-08	0.2969	AQY18971.1
Cluster-43029.755	OleuOBP31	159	odorant-binding protein	Galeruca daurica	61.2	0.77	3e-08	0.2846	AQY18979.1
Cluster-43029.11639	OleuOBP33	134	odorant binding protein	Semanotus bifasciatus	47	0.7	0.002	0.2784	UTN00829.1

## Sheet: OBPAA_output_p0.05_fpkm
OleuOBP expression information
id	geneID	MOLw1	MOLw2	MOLw3	FOLw2	FOLw3	FOLw1	FOLat1	FOLat2	FOLat3	FOLh1	FOLh2	FOLh3	FOLx1	FOLx2	FOLx3	FOLab1	FOLab2	FOLab3	FOLl1	FOLl2	FOLl3	MOLat1	MOLat2	MOLat3	MOLh1	MOLh2	MOLh3	MOLx1	MOLx2	MOLx3	MOLl1	MOLl2	MOLl3	MOLab1	MOLab2	MOLab3
Cluster-43029.31199	OleuOBP41	14.9291	7.50383	7.81937	13.9795	16.222	12.8839	5.10929	4.26593	12.7323	13.6587	10.1786	14.1454	15.2862	16.5806	19.1531	18.9133	15.387	18.344	13.0399	10.1495	12.8758	0	5.5523	4.82913	14.5893	6.25484	3.83333	0	9.01846	7.71947	0	10.7043	6.18296	9.52624	11.8445	8.98385
Cluster-43029.23555	OleuOBP30	13.6376	14.2497	12.65	14.3681	13.1394	14.9942	0	0	8.22942	10.5617	13.4888	11.0862	15.702	15.4847	11.3333	0	17.692	14.5295	14.9886	11.9601	4.43774	4.93996	0	4.82833	12.5929	13.3012	12.9421	11.7989	13.7537	16.9008	11.1036	13.2512	14.4125	16.6021	16.6865	16.49
Cluster-43029.31015	OleuOBP40	10.948	9.68118	12.5508	6.66497	7.02565	12.8506	9.83499	8.31406	11.4437	7.70194	8.10984	6.28277	0	4.91734	0	0	7.58281	5.69584	12.469	11.3773	11.243	10.4465	9.06474	11.6077	7.51136	5.9244	8.50882	0	4.35277	6.89636	12.7886	11.2046	12.7419	8.2676	6.98278	7.25517
Cluster-43029.66018	OleuOBP9	2.47253	2.3931	0	0	0	3.61986	14.1031	13.7122	13.1621	2.84652	0	0	0	0	0	0	0	0	0	0	0	13.4963	14.1281	14.0634	0	0	0	0	0	0	0	0	0	0	0	0
Cluster-43029.62850	OleuOBP29	3.88387	5.71296	0	9.47128	5.27643	8.18665	16.9772	16.7926	16.1695	9.0629	8.62325	6.83224	6.28291	0	5.31176	7.53195	0	0	11.2785	10.439	11.9319	16.5911	17.0046	16.8308	7.8672	9.58606	10.0739	0	0	8.39807	9.64707	8.93319	9.43359	7.45879	0	6.76857
Cluster-43029.29707	OleuOBP32	13.7551	15.2072	14.3342	13.9227	15.0389	14.9102	0	0	8.96915	13.1911	12.5074	13.1151	15.5563	15.993	14.2627	15.7899	16.3142	14.7757	14.4406	11.3381	7.20299	0	3.78931	0	12.326	11.8627	13.7005	14.0607	16.0782	16.1345	11.5547	12.5859	12.0442	15.8827	16.0384	15.8399
Cluster-43029.65174	OleuOBP5	6.3153	7.29128	7.51395	0	6.48916	5.868	14.553	14.2581	13.7538	9.06632	6.56293	7.06462	7.28543	11.2977	9.98872	10.4756	5.45754	8.19415	9.24781	8.30342	8.52198	14.4988	14.6425	14.7851	9.68456	7.88058	10.0603	9.3247	8.22173	11.88	8.58632	8.41584	9.49546	10.8783	9.36946	8.77048
Cluster-43029.94584	OleuOBP21	8.5925	10.4017	8.1897	9.35059	9.60674	9.72513	5.87843	6.75781	4.94735	10.9679	11.2014	10.6898	8.90343	9.74204	8.25979	6.0665	0	0	0	0	0	6.52564	5.344	6.72994	11.513	11.7995	11.9117	12.291	7.3197	11.0306	0	0	0	0	0	6.29446
Cluster-43029.63880	OleuOBP23	19.1802	18.541	14.251	16.4903	16.9393	18.0757	15.5484	14.8741	16.8296	15.3236	13.9786	14.8314	14.5359	15.227	17.6356	19.0914	16.8468	17.0509	17.2036	17.5535	18.9909	14.7625	15.0128	15.9155	12.8697	11.6976	14.1061	14.1288	13.3735	16.6375	15.6828	17.183	15.5237	13.9539	14.3614	18.0369
Cluster-43029.56884	OleuOBP16	14.0191	13.9422	13.8423	14.3621	13.8326	13.5333	16.6018	16.7645	17.4425	20.2378	20.2687	20.1913	14.7251	16.966	16.2512	15.6305	14.577	12.2336	17.4186	16.8931	17.6327	16.5374	17.0369	16.2196	20.308	20.4736	20.3408	19.519	17.9677	17.2006	17.2409	18.4436	17.0443	16.2903	16.036	16.0136
Cluster-43029.87757	OleuOBP11	15.4884	16.1077	15.1391	15.1729	16.319	15.5934	4.4424	0	10.5246	14.0999	14.0229	15.5252	18.492	16.6234	16.2948	16.4836	16.1713	17.0455	16.1379	12.9127	9.9424	4.32681	5.64227	3.09474	13.9146	13.0207	15.1021	15.6212	18.3753	16.8412	13.1911	13.8374	12.9796	18.5302	18.1243	16.5278
Cluster-43029.59652	OleuOBP2	6.90875	9.80082	7.99783	9.39354	7.36154	6.37162	14.6191	14.8224	13.9569	7.85905	8.3435	8.36062	6.57586	10.7023	7.01552	10.5764	9.72845	7.7435	8.13795	8.12103	9.11612	14.7328	14.9601	15.0856	6.58752	8.50687	9.92469	10.6782	0	10.7267	8.26034	10.5045	9.14309	9.18241	12.2005	10.8391
Cluster-43029.12327	OleuOBP28	0	4.10031	0	0	0	0	0	0	0	0	3.72933	5.40483	5.45604	0	5.0623	0	14.4992	7.8203	4.62182	3.00061	5.6541	0	0	0	8.40846	5.92948	6.75149	0	5.56427	6.56761	0	0	13.3604	15.7506	14.6716	13.8208
Cluster-43029.94424	OleuOBP12	10.6286	11.6778	11.0258	10.6146	12.1405	11.5444	3.6261	5.24968	6.5432	10.0697	8.59267	10.4238	11.8788	12.3828	12.5172	13.1874	12.3995	11.8459	10.5529	7.90361	5.26095	0	0	0	8.30982	8.00077	10.867	11.1118	12.8318	13.2216	8.84784	8.85946	9.30306	12.5601	13.0414	12.0741
Cluster-43029.52009	OleuOBP7	11.381	13.0967	11.3489	12.5122	11.2382	12.1989	12.0648	11.7436	14.5424	12.3743	13.1219	13.4803	7.3591	7.88555	7.53869	5.63939	8.47978	4.52027	16.1165	15.488	15.9206	12.2686	12.0668	11.344	12.9134	12.9788	11.8535	9.72021	8.05136	8.48384	15.4661	14.7825	15.3724	9.53853	0	9.93024
Cluster-43029.99283	OleuOBP24	16.8716	17.34	18.416	14.6001	16.0043	18.183	4.44975	3.71185	4.91005	0	2.14087	3.82243	12.3012	14.4466	12.1637	9.00905	10.9506	7.36337	4.76955	0	3.88028	5.91056	5.35757	2.47249	0	0	4.77543	13.9357	11.0441	15.8178	0	0	8.61943	0	14.022	13.1078
Cluster-43029.22067	OleuOBP10	2.40549	3.17546	0	5.02385	0	0	5.32786	3.72003	0	9.43308	11.6289	11.9563	0	0	0	6.85767	7.78442	0	0	0	0	0	4.33378	0	11.2383	11.4055	9.70198	0	0	0	0	8.83939	0	0	8.97475	0
Cluster-43029.82760	OleuOBP4	3.97427	5.80792	6.683	6.9185	4.15573	5.80202	9.25467	8.70727	8.76461	2.11711	7.6397	7.92222	0	0	0	0	0	0	8.46367	6.29527	8.28074	8.29568	8.55092	9.62251	7.02137	6.81604	6.05865	0	4.3731	0	6.54544	0	8.90326	6.56266	0	0
Cluster-43029.62879	OleuOBP6	4.05379	0	0	0	0	0	18.5226	18.4796	17.7062	3.92231	2.70879	0	0	0	0	0	0	0	7.74374	4.32017	0	18.5396	18.6801	18.6004	6.88487	0	5.45445	0	0	0	6.31104	0	8.03119	0	7.66954	0
Cluster-43029.67776	OleuOBP15	12.122	13.0981	12.7658	14.669	13.2091	12.8459	13.8612	14.2657	14.0238	14.8818	15.7299	15.1248	11.3718	13.3934	11.8752	11.4413	11.4809	11.3876	14.4388	13.7662	14.1761	14.1023	13.4131	13.8454	15.9274	15.8481	15.1143	15.5268	13.2542	14.1072	14.4785	13.6519	14.0883	15.0331	14.0895	14.7917
Cluster-43029.14662	OleuOBP42	6.85993	10.3924	12.3755	7.79048	7.64514	10.5433	3.81095	0	4.56748	8.47303	6.43077	7.65332	13.4614	12.7778	11.7939	11.5253	11.6683	10.9563	12.3989	5.95121	0	3.12156	4.5438	0	6.36539	6.52642	8.76147	9.43881	10.2865	11.8896	6.57456	0	7.97606	12.9108	13.1098	10.6193
Cluster-43029.55039	OleuOBP13	10.8667	12.0517	10.6114	12.572	10.1562	11.2205	15.1167	15.0177	14.39	10.9256	10.9452	10.7965	6.1308	6.72332	5.41795	5.66175	8.35855	7.73352	12.2177	10.5494	11.5532	14.8289	14.937	14.9579	11.8245	11.4059	12.0733	12.9742	5.92277	5.94132	11.632	9.73264	11.9831	0	0	0
Cluster-43029.31502	OleuOBP37	5.66509	5.68272	6.36544	4.411	6.84201	3.49678	7.76042	7.02442	7.11773	12.4621	13.3656	13.3082	0	0	9.90276	7.79936	8.91298	0	8.41341	7.73241	8.73874	5.03947	6.15449	6.96139	13.2599	13.4499	13.5529	0	0	7.408	9.28917	5.12542	8.53181	8.89227	6.76299	7.03506
Cluster-43029.33040	OleuOBP14	15.1777	16.181	14.6116	15.8934	17.1103	16.315	7.48329	6.5524	11.4363	14.1689	13.802	15.829	17.7529	17.7366	17.1897	16.471	17.1985	18.2511	16.3457	13.3281	10.4118	7.02389	6.32423	7.42024	14.2015	13.3232	14.606	15.1735	14.2451	17.7031	10.2101	13.1573	13.9685	15.5063	17.5788	16.7546
Cluster-43029.95501	OleuOBP39	16.6934	16.9144	18.8477	15.7332	16.9166	17.6719	0	0	4.59374	10.7037	11.8244	13.5143	13.9979	16.4253	13.6813	9.26503	15.3482	11.3185	12.903	7.13533	7.50266	0	0	0	11.2826	10.4866	11.4544	15.865	14.2968	17.0505	8.1767	10.4288	0	16.2097	13.1892	11.7166
Cluster-43029.62154	OleuOBP26	19.7613	19.4224	18.9779	20.6427	19.9611	18.6742	19.1833	19.4465	19.868	18.5344	18.0495	17.031	15.4398	19.2871	19.3415	19.1278	19.8543	18.4396	19.6407	20.7114	20.1501	19.4988	19.0546	18.9868	17.6624	16.1656	16.7533	19.5042	18.8732	18.3206	20.6644	20.4541	20.6199	16.8402	17.5724	19.887
Cluster-43029.31614	OleuOBP34	9.66155	10.4291	11.5941	10.3469	10.1729	11.678	11.2807	10.9918	11.0697	8.92553	9.29861	9.10951	6.90551	7.88811	8.15712	0	4.68381	0	11.003	9.31071	11.1039	11.6921	10.2478	11.4575	8.84695	8.35029	9.33865	10.7479	0	9.68766	12.3535	9.81475	10.6966	7.67179	9.11269	8.70982
Cluster-43029.62708	OleuOBP38	14.1273	13.791	15.3373	11.7175	12.4454	14.5598	13.8357	13.8342	13.2967	4.94197	6.55511	6.69312	9.00114	11.3883	9.04419	5.41788	6.19869	0	13.007	11.156	12.6663	14.0726	13.0993	13.4738	6.7862	0	6.28775	11.8144	8.1142	12.9447	12.9569	11.2295	12.7077	0	9.04369	7.20962
Cluster-43029.11639	OleuOBP33	10.2202	9.89574	10.8251	11.1046	10.5394	10.0288	7.2314	6.77211	7.61028	5.27923	0	0	0	7.40122	6.47548	10.4463	10.2223	8.29574	7.541	8.91473	9.028	9.10766	6.04604	10.4021	3.27744	2.46473	4.48956	11.7847	8.61528	9.68284	12.0728	4.87892	11.9949	9.98984	10.8179	12.6278
Cluster-43029.63194	OleuOBP17	6.07441	6.47417	8.12312	7.84155	0	7.24837	16.3374	15.9598	15.2677	9.14388	7.82359	5.13143	0	6.81342	5.00578	7.21905	0	0	10.5921	9.74228	10.697	16.1175	16.6434	16.1217	8.18859	9.00494	8.21511	0	0	7.08961	9.34292	9.98251	9.89869	0	0	9.2502
Cluster-43029.71265	OleuOBP20	11.0713	12.556	8.32548	11.5567	12.3032	10.0471	11.5261	11.9072	13.7174	14.6733	14.8083	14.6953	11.1634	13.277	13.8434	9.82649	12.9742	8.86287	12.2603	12.5006	13.7055	10.738	12.1264	9.96388	15.4085	15.2983	15.5842	14.2895	13.2086	12.9737	11.6619	13.1746	10.409	13.8253	11.2259	14.4318
Cluster-43029.62752	OleuOBP19	14.3235	15.9761	15.3624	15.4308	14.0305	15.2282	17.2162	17.095	17.2102	14.9996	15.4163	15.8924	10.9375	11.162	11.1822	12.4722	12.7323	11.7684	18.1101	16.8312	17.8241	16.9514	16.6841	17.4091	15.4896	15.5992	15.0178	12.1964	11.5885	12.8068	17.674	16.4807	17.8086	16.123	14.1979	14.4482
Cluster-43029.63314	OleuOBP8	11.8729	11.6303	11.2215	12.0707	11.1659	11.4134	14.5216	14.3618	14.8007	15.3439	16.1177	15.2659	11.4679	13.9873	11.5941	12.6972	11.991	9.60474	14.8982	13.8795	13.8343	13.8088	15.7869	13.5944	15.0193	15.4033	15.206	15.491	13.1565	13.0996	14.6137	15.3949	14.235	13.5283	13.7359	12.7831
Cluster-43029.63317	OleuOBP1	4.34652	3.79848	0	2.95567	2.26026	3.8795	14.4191	13.9088	13.5882	2.25123	4.22098	6.10752	0	3.60124	0	0	6.02541	0	0	4.80103	6.2845	14.4385	14.4707	15.1592	5.15295	5.57687	4.17548	0	0	4.5553	6.20698	6.3903	5.55884	0	0	9.68873
Cluster-43029.68564	OleuOBP18	7.60513	10.5684	10.5946	10.3962	8.1657	9.34853	12.9468	12.975	12.9511	10.8323	11.2018	10.0956	0	7.50095	7.56711	0	7.70388	0	13.4508	12.4879	12.629	12.182	13.0775	12.4345	8.51008	10.629	10.6254	0	6.91654	9.73246	12.5171	10.7509	13.6212	10.9157	0	0
Cluster-43029.16779	OleuOBP25	16.0424	15.5223	16.6609	13.5013	14.5869	16.2781	0	0	0	0	0	3.24354	11.3296	14.1499	10.5169	0	5.29758	0	0	0	0	0	0	4.05622	0	0	0	13.0763	10.2524	14.8761	0	0	0	5.1693	0	0
Cluster-43029.13000	OleuOBP36	0	0	0	0	0	0	0	0	0	0	0	0	0	0	0	0	9.87372	0	0	0	0	0	0	0	0	0	0	0	0	0	0	0	0	0	10.4692	10.3286
Cluster-43029.19867	OleuOBP27	10.687	11.3643	10.4472	9.60516	9.38635	10.6191	3.60762	2.68085	5.32167	7.22102	7.84392	5.82913	5.04472	9.63982	5.84374	6.85767	8.38166	8.78175	5.90086	4.2031	2.8355	4.21991	5.55447	5.38174	5.20382	6.66734	7.0312	9.37074	5.55701	8.94016	4.4976	7.36695	4.083	6.78475	8.02988	7.49935
Cluster-43029.62677	OleuOBP3	0	0	0	0	4.1466	0	17.8672	17.7595	16.9314	7.75846	6.879	5.89047	0	6.05436	3.6351	0	0	0	4.14172	0	0	17.7482	17.6764	17.9733	5.95363	8.16112	8.38992	7.55731	5.07256	0	0	6.07538	0	9.59839	0	7.58684
Cluster-43029.22798	OleuOBP35	11.3584	12.5972	9.67599	13.0491	13.215	11.3911	0	0	5.97744	11.1955	10.0492	12.6757	12.79	13.8445	8.9406	11.7145	12.9435	15.9403	11.812	12.7563	6.47322	0	3.34241	0	11.07	11.0867	9.18368	10.4718	0	12.6789	8.44549	11.4055	11.1926	6.04777	9.38024	11.6885
