# Supplementary material for: Molecular Characterization of Odorant-Binding Protein Genes Associated with Host-Seeking Behavior in Oides leucomelaena
Source: Int J Mol Sci. 2024 Aug 30;25(17):9436. doi: 10.3390/ijms25179436 (PMC11394801; doi:10.3390/ijms25179436)
Supplement: Supplementary file 1 [file ijms-25-09436-s001.zip › Supplementary Tables S5.xls]

## Sheet: CSP
Sequence alignment information of the OleuCSP
ID	geneID	ORF（aa)	Description	Scientific	Total Score	Query cover	E Value	Per Ident	Accession
Cluster-43029.53660	OleuCSP2	117	chemosensory protein 11	Ophraella communa	180	1	7e-56	0.7458	UMT69263.1
Cluster-43029.65134	OleuCSP1	133	chemosensory protein 4	Ophraella communa	223	0.99	3e-72	0.7879	UMT69256.1
Cluster-43029.88480	OleuCSP4	85	chemosensory protein	Galeruca daurica	84.3	0.94	2e-18	0.5125	ARM20139.1
Cluster-43029.22751	OleuCSP3	250	chemosensory protein 1	Ophraella communa	236	0.86	6e-74	0.5516	UMT69253.1
Cluster-43029.86711	OleuCSP5	135	chemosensory protein	Galeruca daurica	170	1	3e-51	0.6765	ARM20139.1
Cluster-43029.61665	OleuCSP6	83	chemosensory protein 4	Pyrrhalta maculicollis	125	0.92	2e-34	0.7564	APC94217.1
Cluster-43029.1748	OleuCSP7	126	chemosensory protein 7 precursor	Tribolium castaneum	189	0.91	3e-59	0.7094	NP_001039289.1
Cluster-41704.0	OleuCSP8	92	chemosensory protein	Galeruca daurica	100	0.95	5e-25	0.5114	ARM20138.1

## Sheet: OR
Sequence alignment information of the OleuOR
ID	geneID	ORF（aa)	Description	Scientific	Total Score	Query cover	E Value	Per Ident	Accession
Cluster-43029.83247	OleuOR1	479	odorant receptor coreceptor	Anoplophora glabripennis	908	1	0	0.9081	XP_018568191.1
Cluster-43029.84078	OleuOR2	336	odorant receptor 33a-like isoform X1	Diabrotica virgifera virgifera	588	1	0	0.8244	XP_050506065.1
Cluster-43029.51916	OleuOR3	442	gustatory and odorant receptor 22-like	Diorhabda carinulata	761	0.96	0	0.8256	XP_057663906.1
Cluster-47644.0	OleuOR4	362	gustatory and odorant receptor 24	Diabrotica virgifera virgifera	644	1	0	0.8398	XP_028127820.1
Cluster-43029.39465	OleuOR5	349	odorant receptor 30a-like	Diabrotica virgifera virgifera	558	0.99	0	0.7695	XP_028129931.1
Cluster-43029.21979	OleuOR6	243	odorant receptor 43a-like	Diabrotica virgifera virgifera	306	0.99	8e-100	0.5102	XP_050497835.1
Cluster-43029.68872	OleuOR7	326	odorant receptor 18	Pyrrhalta maculicollis	503	0.98	1e-175	0.7156	APC94230.1
Cluster-43029.49407	OleuOR8	383	odorant receptor 4	Pyrrhalta aenescens	404	1	1e-135	0.5	APC94309.1
Cluster-43029.6778	OleuOR9	377	odorant receptor 3	Pyrrhalta aenescens	515	0.99	1e-179	0.6453	APC94308.1
Cluster-43029.5677	OleuOR10	317	odorant receptor 13	Pyrrhalta maculicollis	456	1	6e-158	0.675	APC94240.1
Cluster-43029.5320	OleuOR11	386	odorant receptor 4-like	Diabrotica virgifera virgifera	504	1	1e-175	0.5943	XP_050500095.1
Cluster-43029.35514	OleuOR12	360	odorant receptor 10	Monochamus saltuarius	139	0.99	3e-33	0.2697	QUP79570.1
Cluster-43029.81471	OleuOR13	375	odorant receptor 12	Pyrrhalta maculicollis	329	1	1e-106	0.418	APC94239.1
Cluster-43029.5673	OleuOR14	343	odorant receptor 4-like	Diabrotica virgifera virgifera	427	1	2e-145	0.5802	XP_050499101.1
Cluster-43029.9087	OleuOR15	376	odorant receptor 4-like	Diorhabda sublineata	445	1	5e-152	0.5405	XP_056639750.1
Cluster-43029.31580	OleuOR16	340	odorant receptor Or1-like	Diabrotica virgifera virgifera	375	0.98	3e-125	0.5519	XP_050507869.1
Cluster-44036.0	OleuOR17	385	odorant receptor 49b-like	Diorhabda sublineata	319	0.92	3e-102	0.4441	XP_056631515.1
Cluster-43029.37033	OleuOR18	147	odorant receptor 30a-like	Diabrotica virgifera virgifera	175	0.97	5e-50	0.5874	XP_050503644.1
Cluster-43029.68555	OleuOR19	350	odorant receptor Or2-like	Diorhabda carinulata	192	0.55	7e-56	0.4876	XP_057657384.1

## Sheet: GR+IR
Sequence alignment information of OleuGR and OleuIR
ID	gene ID	ORF（aa)	Description	Scientific	Total Score	Query cover	E Value	Per Ident	Accession
Cluster-43029.51916	OleuGR1	442	gustatory and odorant receptor 22-like	Diorhabda carinulata	761	0.96	0	0.8256	XP_057663906.1
Cluster-47644.0	OleuGR2	362	gustatory and odorant receptor 24	Diabrotica virgifera virgifera	644	1	0	0.8398	XP_028127820.1
Cluster-43029.30103	OleuGR3	387	putative gustatory receptor 28b	Diabrotica virgifera virgifera	302	0.57	3e-98	0.6429	XP_050513577.1
Cluster-43029.66805	OleuGR4	368	gustatory receptor 3	Pyrrhalta aenescens	347	0.98	7e-114	0.4932	APC94333.1
Cluster-47410.0	OleuGR5	324	gustatory receptor 9	Pyrrhalta maculicollis	143	0.88	1e-35	0.3153	APC94251.1
Cluster-43029.22111	OleuIR1	908 aa	glutamate receptor ionotropic, kainate 2 isoform X2	Diorhabda carinulata	1833	1	0	0.9581	XP_057671941.1
Cluster-43029.94710	OleuIR2	933 aa	glutamate receptor ionotropic, kainate 2-like isoform X1	Diabrotica virgifera virgifera	1722	0.96	0	0.901	XP_050512409.1
Cluster-43029.71229	OleuIR3	922 aa	ionotropic receptor 25a	Diabrotica virgifera virgifera	1709	1	0	0.8764	XP_050508442.1

## Sheet: CSPAA_output_p0.05_fpkm
OleuCSP expression information
ID	geneID	MOLw1	MOLw2	MOLw3	FOLw2	FOLw3	FOLw1	FOLat1	FOLat2	FOLat3	FOLh1	FOLh2	FOLh3	FOLx1	FOLx2	FOLx3	FOLab1	FOLab2	FOLab3	FOLl1	FOLl2	FOLl3	MOLat1	MOLat2	MOLat3	MOLh1	MOLh2	MOLh3	MOLx1	MOLx2	MOLx3	MOLl1	MOLl2	MOLl3	MOLab1	MOLab2	MOLab3
Cluster-43029.22751	OleuCSP3	11.0148	11.8733	16.3743	15.9092	13.4089	11.1257	9.95119	8.57508	10.0052	15.2162	15.3593	14.805	15.2468	16.0833	14.2289	14.2957	15.1764	13.7874	13.3594	13.5092	12.7923	0	7.448	9.54337	14.0098	12.4397	15.3836	15.7613	16.8963	15.2324	11.5248	13.9249	13.2529	16.3163	14.4258	14.4813
Cluster-43029.61665	OleuCSP6	20.8965	20.9075	20.3918	20.5281	20.5897	21.0093	16.3054	15.1169	16.8262	18.7753	18.3767	19.3627	18.7552	18.2698	18.7373	16.2192	16.9073	0	20.6047	20.1261	20.7253	15.1586	16.255	15.8759	17.6651	17.4715	19.3071	0	0	17.5889	19.5246	19.8118	18.9312	16.7373	15.9342	15.5747
Cluster-43029.65134	OleuCSP1	9.52295	8.79805	0	0	0	10.0483	20.0015	20.0286	19.9415	15.4182	15.4136	15.5342	16.9761	0	14.7358	0	15.0983	0	14.6963	14.0161	13.647	20.015	19.9969	19.9913	17.3817	16.4057	15.9576	15.2683	16.4032	13.4175	16.1187	15.2798	15.6342	13.7358	0	0
Cluster-43029.88480	OleuCSP4	16.3461	16.9525	18.3385	17.3488	15.5709	13.8178	14.0234	14.7234	15.3417	19.1954	20.2132	20.0387	15.239	0	0	14.2879	14.1686	0	18.1063	19.6035	18.4567	15.5825	15.0613	15.5234	19.7102	20.2645	18.9082	0	0	16.0726	19.8563	19.7947	19.9174	0	0	0
Cluster-43029.86711	OleuCSP5	11.6708	10.1381	0	12.2989	0	8.39327	11.1212	11.0793	11.0757	18.0906	17.2626	16.5283	17.5551	18.4176	18.6013	19.0514	18.9949	19.2916	12.3604	11.0367	10.7673	10.7054	9.70537	11.5752	17.8967	17.3758	17.6083	18.9321	0	18.7136	13.6952	0	12.517	18.9357	18.5723	18.8379

## Sheet: ORAA_output_p0.05_fpkm
OleuOR expression information
ID	geneID	MOLw1	MOLw2	MOLw3	FOLw2	FOLw3	FOLw1	FOLat1	FOLat2	FOLat3	FOLh1	FOLh2	FOLh3	FOLx1	FOLx2	FOLx3	FOLab1	FOLab2	FOLab3	FOLl1	FOLl2	FOLl3	MOLat1	MOLat2	MOLat3	MOLh1	MOLh2	MOLh3	MOLx1	MOLx2	MOLx3	MOLl1	MOLl2	MOLl3	MOLab1	MOLab2	MOLab3
Cluster-43029.83247	OleuOR1	12.6593	13.281	9.34313	12.9895	14.4169	13.9123	16.2807	15.9116	16.3653	15.8022	16.2903	15.6083	0	14.937	15.1446	0	13.2252	0	14.4119	14.9892	15.5467	16.3505	16.0703	16.3061	14.2913	14.6072	15.0004	14.1415	13.1445	13.2964	14.7595	14.5369	11.6856	0	12.7557	13.8931
Cluster-43029.84078	OleuOR2	0	0	0	0	11.537	0	12.2584	12.9034	13.721	13.0239	0	11.5732	0	11.9315	13.2644	0	11.8046	0	10.3483	0	0	12.5878	13.563	13.4535	12.3681	12.3121	12.6411	0	0	0	0	0	0	11.1305	13.0746	14.4722
Cluster-43029.51916	OleuOR3	0	9.68448	0	0	0	9.68782	14.3641	14.3761	14.8149	11.3065	9.69394	10.8557	0	0	12.5467	12.1485	14.4084	0	10.6302	0	11.9709	13.9783	14.4562	14.3561	11.0657	0	0	0	0	0	0	0	11.9619	14.582	10.6177	10.9477
Cluster-47644.0	OleuOR4	12.2861	11.2264	16.3746	13.5458	14.2688	13.0366	10.0258	12.453	11.1621	12.8492	14.4052	13.983	0	0	12.0898	13.6913	13.6295	0	11.173	10.7505	10.9294	11.3202	11.2732	11.9134	0	14.459	13.2032	0	0	0	12.1052	0	13.0897	12.5402	14.7448	11.4905
Cluster-43029.39465	OleuOR5	0	0	0	0	0	0	14.8143	14.0214	14.45	12.7428	0	11.707	0	12.0654	0	0	0	0	0	0	0	14.7659	14.2551	14.8788	0	10.8615	12.775	0	0	0	0	0	0	0	0	0
Cluster-43029.21979	OleuOR6	14.542	13.5935	14.054	13.7024	12.9926	13.3453	12.3923	11.2146	12.5484	15.0646	14.6314	13.2917	0	0	0	0	0	0	15.236	15.9163	15.2373	12.6759	11.7129	12.3795	15.7241	14.5613	14.3598	15.4395	14.2724	0	13.8287	15.6036	13.9832	12.8489	0	13.3838
Cluster-43029.68872	OleuOR7	12.8428	13.4905	13.3726	15.1486	15.132	15.4808	15.1683	14.9886	14.5574	14.7982	15.9069	15.0841	13.3165	16.7293	15.6553	12.7337	0	0	14.7065	15.4598	15.6988	14.9759	15.105	15.2032	13.7379	13.9867	15.7563	14.5881	16.7608	15.4978	13.7322	13.3986	16.1467	16.3192	0	15.4392
Cluster-43029.49407	OleuOR8	0	0	0	0	0	0	14.3473	14.807	14.4034	13.2975	13.1692	0	0	11.8831	0	11.818	0	0	12.6209	0	0	14.6373	15.5145	14.4371	0	0	11.0082	0	0	0	0	0	0	0	0	0
Cluster-43029.6778	OleuOR9	11.3162	11.4785	15.9044	12.0612	0	14.3883	13.8416	14.6568	12.9989	0	0	0	0	14.3306	0	0	14.8817	0	0	0	0	14.0745	13.7025	13.5942	0	0	0	0	0	12.953	0	0	11.7572	13.5293	15.319	14.0643
Cluster-43029.5677	OleuOR10	0	9.73445	0	0	0	0	10.7022	10.2979	11.5434	11.9413	11.9125	12.0752	0	0	0	0	15.4218	0	0	0	12.0209	11.4121	12.7004	12.1122	13.2851	12.2293	10.9738	0	0	0	0	0	12.1818	0	16.5737	14.167
Cluster-43029.5320	OleuOR11	0	0	0	0	0	0	12.9904	13.3909	13.0323	0	0	0	0	0	0	0	0	0	0	0	0	13.3159	14.1803	13.977	0	10.5492	10.878	0	0	0	0	0	0	0	0	0
Cluster-43029.35514	OleuOR12	0	0	0	0	0	0	12.4839	13.8537	12.4795	11.2498	0	0	0	0	0	0	0	0	0	0	0	13.8355	14.0488	13.2277	0	0	0	0	0	12.1012	0	0	0	11.3559	0	0
Cluster-43029.81471	OleuOR13	0	0	0	0	11.1099	0	14.5621	14.4759	14.0245	0	0	0	0	0	12.8372	11.4392	14.8364	0	12.9201	16.0363	12.8462	14.8882	14.7311	15.7771	0	12.2999	10.6295	0	0	0	12.5896	0	12.5742	0	14.8143	11.2381
Cluster-43029.5673	OleuOR14	0	0	0	0	0	0	10.5511	10.8017	9.36742	0	0	0	0	0	0	0	0	0	0	0	0	11.8457	11.5275	11.7566	0	0	10.6707	0	0	0	10.3098	0	0	14.2033	0	0
Cluster-43029.9087	OleuOR15	0	0	0	0	0	0	15.0209	14.8536	14.6985	0	0	0	0	0	0	0	0	0	0	0	0	14.4865	14.8204	14.7448	0	0	0	0	0	0	0	0	0	0	12.0342	0
Cluster-43029.31580	OleuOR16	0	0	0	0	0	0	14.2547	14.64	13.8808	11.095	0	0	0	0	0	0	14.6822	0	10.4188	0	0	14.2875	14.4111	14.6963	0	0	0	0	0	12.9461	0	0	0	13.7854	14.4052	0
Cluster-44036.0	OleuOR17	10.7987	0	0	13.3507	10.6822	10.5496	11.4599	10.9845	11.4815	0	0	0	0	0	0	13.0109	15.949	0	12.0772	0	0	11.8201	13.5398	12.1762	0	0	0	0	0	12.0205	0	0	0	0	11.4798	0
Cluster-43029.37033	OleuOR18	0	0	0	0	0	0	14.0604	13.1545	13.4342	0	0	0	0	14.5359	0	0	0	0	0	0	0	14.1924	14.1835	14.1077	0	0	0	0	0	0	0	0	11.6996	0	0	0
Cluster-43029.68555	OleuOR19	8.9678	8.13245	0	9.71192	10.8491	0	16.063	16.1155	15.6227	0	0	0	0	15.9433	12.5762	15.1777	13.438	0	10.6598	0	0	16.0642	15.7677	15.7242	0	0	0	14.8397	0	12.7723	11.0071	0	11.5765	0	12.6465	0

## Sheet: GR+IRAA_output_p0.05_fpkm
OleuGR and OleuIR expression information
ID	gene ID	MOLw1	MOLw2	MOLw3	FOLw2	FOLw3	FOLw1	FOLat1	FOLat2	FOLat3	FOLh1	FOLh2	FOLh3	FOLx1	FOLx2	FOLx3	FOLab1	FOLab2	FOLab3	FOLl1	FOLl2	FOLl3	MOLat1	MOLat2	MOLat3	MOLh1	MOLh2	MOLh3	MOLx1	MOLx2	MOLx3	MOLl1	MOLl2	MOLl3	MOLab1	MOLab2	MOLab3
Cluster-43029.51916	OleuGR1	0	4.10363	0	0	0	4.99306	14.5581	15.3355	14.1856	7.10538	6.09211	7.38801	0	0	8.85307	8.37824	11.504	0	6.96715	0	9.3312	14.8904	15.5912	14.9924	7.51961	0	0	0	0	0	0	0	9.01187	12.2909	7.31551	7.93851
Cluster-47644.0	OleuGR2	8.08516	5.59048	14.5665	8.84025	11.1816	8.30201	10.2196	13.4124	10.5331	8.64153	10.7846	10.5084	0	0	8.39728	9.91844	10.7254	0	7.50658	8.44507	8.29165	12.2321	12.4079	12.5496	0	10.9431	9.00645	0	0	0	7.88942	0	10.1384	10.2498	11.435	8.47971
Cluster-43029.30103	OleuGR3	8.98744	8.48281	12.534	10.813	10.6086	8.50572	11.3461	13.083	13.5834	11.1738	11.0856	10.9348	13.3648	14.6094	13.7267	13.0987	13.4913	14.0313	12.0025	12.9446	10.2999	11.1446	12.8345	11.9484	8.07182	11.3696	10.6943	11.2377	12.7115	12.5966	10.1187	12.3936	12.5182	12.9235	13.5051	13.5749
Cluster-43029.66805	OleuGR4	0	5.09466	0	5.62133	9.67432	8.15666	12.0323	14.3284	11.6871	0	0	8.58769	0	0	10.0559	10.9942	10.3872	0	8.16517	10.1037	8.36797	12.1022	13.2619	13.211	0	8.70048	0	0	10.6072	7.76101	7.96565	0	0	0	0	11.5527
Cluster-47410.0	OleuGR5	7.35617	0	0	0	10.0872	0	10.7092	10.6551	9.85365	0	0	0	0	0	0	0	0	0	8.57725	7.93671	0	0	11.965	9.34101	0	0	0	0	0	0	0	11.609	8.04747	0	0	0
Cluster-43029.22111	OleuIR1	16.3926	17.431	16.7067	12.164	16.2771	15.8076	11.1788	11.535	0	17.3755	17.5217	17.1518	14.2227	17.6847	15.5446	16.0706	14.8427	17.7145	16.9775	15.9596	15.8901	9.89819	10.8934	12.6379	17.2892	17.2718	17.1812	16.992	17.5954	16.532	16.4597	0	14.8816	14.3194	13.9115	14.5682
Cluster-43029.94710	OleuIR2	17.0871	16.8371	16.9839	17.893	15.8607	17.6542	13.7254	14.1886	15.0109	17.14	16.8804	17.021	17.7697	16.5313	15.8766	17.3767	16.2039	16.8241	15.5611	15.8062	16.1517	14.8308	13.118	15.2392	17.3035	17.3281	17.1952	17.5523	16.2117	17.2599	15.1688	0	16.3132	17.7708	16.0557	16.6371
Cluster-43029.71229	OleuIR3	15.4938	14.6063	16.3432	14.002	13.5304	15.6458	18.0985	18.1052	18.0178	10.8164	13.7022	14.9437	0	0	0	13.9089	15.1926	0	16.8157	17.2307	17.3132	18.0568	18.1487	17.9146	11.6311	10.911	13.2962	0	13.8248	14.4442	17.4233	0	16.7901	13.8945	16.2939	16.2807
