# Supplementary material for: Molecular Characterization of Odorant-Binding Protein Genes Associated with Host-Seeking Behavior in Oides leucomelaena
Source: Int J Mol Sci. 2024 Aug 30;25(17):9436. doi: 10.3390/ijms25179436 (PMC11394801; doi:10.3390/ijms25179436)
Supplement: Supplementary file 1 [file ijms-25-09436-s001.zip › Supplementary Tables S6.xlsx]

## Sheet: Sheet1
The sequences of the primers for qPCR
Genes	Forword	Reverse
β-actin	GTGGCATCCACGAAACAACT	CTGGGTACATGGTGGTTCCT
OleuOBP3	GCGTTGGCTTTCACAGAAGA	CCAATCACGCCTATTTCGTCA
OleuOBP5	CTGCCATGTGTTACATGCACT	TTTCATAAGCTGCCGAGCAC
OleuOBP6	CAGATAAGAACCCGCACGAC	TGATGTCTGGATGGGCAGTT
