# Supplementary material for: Molecular Characterization of Odorant-Binding Protein Genes Associated with Host-Seeking Behavior in Oides leucomelaena
Source: Int J Mol Sci. 2024 Aug 30;25(17):9436. doi: 10.3390/ijms25179436 (PMC11394801; doi:10.3390/ijms25179436)
Supplement: Supplementary file 1 [file ijms-25-09436-s001.zip › Supplementary Tables S7.xlsx]

## Sheet: Sheet1
Protein	Identity	ID	Web page
OleuOBP3	0.3158	6hhe.1	https://swissmodel.expasy.org/templates/6hhe.1
OleuOBP5	0.7438	A0A1J0KKQ7 (A0A1J0KKQ7_9CUCU)	https://swissmodel.expasy.org/repository/uniprot/A0A1J0KKQ7?model=AF-A0A1J0KKQ7-F1-model-v4
OleuOBP6	0.7458	A0A0S3J2P2 (A0A0S3J2P2_9CUCU)	https://swissmodel.expasy.org/repository/uniprot/A0A0S3J2P2?model=AF-A0A0S3J2P2-F1-model-v4
